# Supplementary material for: Global, Regional, and National Burden of Child Growth Failure, 1990–2021: A Systematic Analysis for the Global Burden of Disease Study 2021
Source: Nutrients. 2025 Mar 28;17(7):1185. doi: 10.3390/nu17071185 (PMC11990353; doi:10.3390/nu17071185)
Supplement: Supplementary file 1 [file nutrients-17-01185-s001.zip]

Archive with 1 entries (1 files):
- nutrients-3521280-supplementary.pdf
